# Supplementary material for: Juvenile moose stress and nutrition dynamics related to winter ticks, landscape characteristics, climate-mediated factors and survival
Source: Conserv Physiol. 2021 Jul 7;9(1):coab048. doi: 10.1093/conphys/coab048 (PMC8266538; doi:10.1093/conphys/coab048)
Supplement: TableS1_coab048 [file tables1_coab048.xlsx]

## Sheet: Table S1 
	Stress						Nutrition
Hypothesis	Stress Model	K	delta AICc	Weight		Hypothesis	Nutrition Model	K	delta AICc	Weight
Null	log(fGCM) ~ Year	4	0	1		Null	log(UNC) ~ Year	4	0	1
	log(fGCM) ~ 1	2	30.79	0			log(UNC) ~ 1	2	29.25	0
Condition	log(fGCM) ~ Year + Sex	5	0	0.198		Condition	log(UNC) ~ Year + Tick Load + Weight	6	0	0.353
	log(fGCM) ~ Year (Null)	4	0.94	0.124			log(UNC) ~ Year + Lungworm + Tick Load + Weight	7	0.55	0.268
							log(UNC) ~ Year + Sex + Tick Load + Weight	7	1.85	0.14
Tick Engorgement	log(fGCM) ~ Year + UNC + (1/Engorgement)	6	0	0.985			log(UNC) ~ Year + Sex + Lungworm + Tick Load + Weight	8	2.47	0.103
	log(fGCM) ~ Year + (1/Engorgement)	5	8.43	0.015			log(UNC) ~ Year + Lungworm + Tick Load	6	4.62	0.035
	log(fGCM) ~ Year + UNC + Engorgement	6	39.64	0			log(UNC) ~ Year + Weight	5	4.96	0.03
	log(fGCM) ~ Year + Engorgement	5	46.21	0			log(UNC) ~ Year + Lungworm + Weight	6	5.87	0.019
	log(fGCM) ~ Year + UNC + Cumulative Engorgement	6	46.44	0			log(UNC) ~ Year + Sex + Lungworm + Tick Load	7	6.61	0.013
	log(fGCM) ~ Year + Cumulative Engorgement	5	51.84	0			log(UNC) ~ Year + Sex + Weight	6	6.84	0.012
	log(fGCM) ~ Year + UNC	5	72.18	0			log(UNC) ~ Year + Tick Load	5	7.06	0.01
	log(fGCM) ~ Year (Null)	4	76.35	0			log(UNC) ~ Year + Sex + Lungworm + Weight	7	7.82	0.007
							log(UNC) ~ Year + Sex + Tick Load	6	8.98	0.004
Climate	log(fGCM) ~ Year + Snow Depth Two Weeks Prior + Maximum Temperature	6	0	0.842			log(UNC) ~ Year + Lungworm	5	9.02	0.004
	log(fGCM) ~ Year + Snow Depth Two Weeks Prior	5	4.41	0.093			log(UNC) ~ Year (Null)	4	10.92	0.002
	log(fGCM) ~ Year + Snow Depth Two Weeks Prior + Minimum Temperature	6	5.94	0.043
	log(fGCM) ~ Year + Snow Depth Week Prior + Maximum Temperature	6	8.5	0.012		Ticks	log(UNC) ~ Year + Engorgement	5	0	0.539
	log(fGCM) ~ Year + Current Snow Depth + Maximum Temperature	6	10.19	0.005			log(UNC) ~ Year + (1/Engorgement)	5	2.14	0.185
	log(fGCM) ~ Year + Snow Depth Week Prior + Minimum Temperature	6	11.56	0.003			log(UNC) ~ Year + Cumulative Engorgement	5	2.61	0.146
	log(fGCM) ~ Year + Maximum Temperature	5	13.73	0.001			log(UNC) ~ Year (Null)	4	2.86	0.129
	log(fGCM) ~ Year + Snow Depth Week Prior	5	15.64	0
	log(fGCM) ~ Year + Snow Depth Week Prior + Snow Depth Change	6	16.28	0		Climate	log(UNC) ~ Year + Current Snow Depth	5	0	0.241
	log(fGCM) ~ Year + Snow Depth Change	5	24.4	0			log(UNC) ~ Year + Minimum Temperature	5	0.39	0.198
	log(fGCM) ~ Year + Snow Depth Change + Minimum Temperature	6	25.39	0			log(UNC) ~ Year + Current Snow Depth + Minimum Temperature	6	0.65	0.174
	log(fGCM) ~ Year + Minimum Temperature		31.58	0			log(UNC) ~ Year + Snow Depth Change	5	1.14	0.136
	log(fGCM) ~ Year (Null)	4	38.42	0			log(UNC) ~ Year + Snow Depth Change + Snow Depth Week Prior	6	1.51	0.113
							log(UNC) ~ Year (Null)	4	2.25	0.078
Habitat	log(fGCM) ~ Year + Deciduous Forest + Mixed Forest	6	0	0.296
	log(fGCM) ~ Year + Deciduous Forest + Mixed Forest + Forage	7	0.31	0.254
	log(fGCM) ~ Year + Deciduous Forest + Mixed Forest + Conifer Forest + Forage	8	1.18	0.165		Habitat	log(UNC) ~ Year + Deciduous Forest + Mixed Forest	6	0	0.629
	log(fGCM) ~ Year + Deciduous Forest + Mixed Forest + Conifer Forest	7	2.02	0.108			log(UNC) ~ Year + Mixed Forest + Forage	6	2.34	0.195
	log(fGCM) ~ Year + evergreen forest + Forage	6	4.4	0.033			log(UNC) ~ Year + Mixed Forest + Conifer Forest + Forage	7	4.41	0.07
	log(fGCM) ~ Year + Conifer Forest + Mixed Forest + Forage	7	4.69	0.028			log(UNC) ~ Year + Mixed Forest	5	4.65	0.062
	log(fGCM) ~ Year + Deciduous Forest + Conifer Forest + Forage	7	5.28	0.021			log(UNC) ~ Year + Mixed Forest + Conifer Forest	6	5.47	0.041
	log(fGCM) ~ Year + Mixed Forest + Conifer Forest	6	5.76	0.017			log(UNC) ~ Year + Deciduous Forest	5	10.66	0.003
	log(fGCM) ~ Year + evergreen forest	5	5.78	0.016			log(UNC) ~ Year + Forage	5	18.73	0
	log(fGCM) ~ Year + Deciduous Forest	5	5.98	0.015			log(UNC) ~ Year (Null)	4	19.15	0
	log(fGCM) ~ Year + Deciduous Forest + Conifer Forest	6	6.72	0.01
	log(fGCM) ~ Year + Mixed Forest	5	6.75	0.01
	log(fGCM) ~ Year (Null)	4	6.89	0.009
Anthropogenic	log(fGCM) ~ Year + Human Development	6	0	0.637
	log(fGCM) ~ Year + Human Development + Snowmobile Trails	5	2.03	0.23
	log(fGCM) ~ Year (Null)	7	3.76	0.097
